# Supplementary material for: Robust identification of interactions between heat-stress responsive genes in the chicken brain using Bayesian networks and augmented expression data
Source: Sci Rep. 2024 Apr 19;14:9019. doi: 10.1038/s41598-024-58679-3 (PMC11031576; doi:10.1038/s41598-024-58679-3)
Supplement: Supplementary file 3 — Supplementary Table S1. [file 41598_2024_58679_MOESM3_ESM.csv]

Differentially expressed genes: List of those 25 genes identified as differentially expressed from the publicly available dataset on heat stress in chickens.
Genetic probe	Gene Symbol
Gga.4942.1.S1_at/Gga.4219.1.S1_at	HSPA5
Gga.985.1.S1_s_at/GgaAffx.20099.1.S1_at	HSPB9
GgaAffx.26195.1.S1_s_at/Gga.15738.1.S1_s_at	XPO1
GgaAffx.5947.1.S1_s_at/GgaAffx.12756.1.S1_at	BAG3
Gga.5900.1.S1_a_at/Gga.5900.3.S1_a_at	DNAJA4
Gga.4835.1.S1_at/Gga.18909.1.S1_s_at	MYL1
GgaAffx.7202.1.S1_at	CREDL2
Gga.4090.1.S1_a_at	TNNT3
GgaAffx.22722.1.S1_at	DNAJB4
Gga.11447.1.S1_a_at	LOC418356
Gga.4724.1.S1_at	HSP90B1
Gga.4845.3.S1_at	SRSF5A
GgaAffx.5672.1.S1_at	ZZZ3
GgaAffx.10236.2.S1_at	TTC3
GgaAffx.4590.1.S1_at	HSPB8
GgaAffx.6405.2.S1_s_at	HSPA4L
Gga.9582.2.S1_a_at	RNPC3
GgaAffx.12967.1.S1_s_at	HSP90AA1
GgaAffx.10937.1.S1_at	HSPH1
Gga.14419.1.S1_s_at	CHORDC1
Gga.2629.1.S1_at	C20orf96
GgaAffx.12367.1.S1_s_at	PDIA4
Gga.12488.1.S1_at	TRMT2A
Gga.5137.1.S1_x_at	-
GgaAffx.24959.1.S1_at	-
